# Supplementary material for: Correction: The Myth of Man the Hunter: Women’s contribution to the hunt across ethnographic contexts
Source: PLoS One. 2024 Aug 22;19(8):e0309543. doi: 10.1371/journal.pone.0309543 (PMC11341016; doi:10.1371/journal.pone.0309543)
Supplement: S1 Table — This is the data table used for analysis in [1], updated to include page numbers. (XLSX) [file pone.0309543.s001.xlsx]

## Sheet: Hunting Data
Foraging society	Location	Continent	Ecosystem/ Topography	Subsistence Economy: Most important activity (0=gathering, 1=hunting, 2=fishing, 3=hunt/gather)	Documentation of women gathering (0=no; 1=yes)	Documentation of women fishing (0=no; 1=yes)	Documentation of women hunting? (0=no, 1=yes)	small (1), medium (2), large game (3), all (4)	Opportunistic =0 or Intentional=1	Hunting with men? (0=no; 1=yes)	Hunting with children? (0=no, 1=yes)	Hunting with dogs (0=no; 1=yes)	game-carrying among women (0=No; 1=Yes)	game preparation among women (0=No; 1=Yes)	time spent foraging per day (hr/day)	distance traveled per day (km/day)	Page Number Reference	References
!Kung San	Botswana	Africa		3	1		1	3	1				1	1	1.8	6.58	Page 80, Biesele, M. & Barclay, S. 2001. Ju/'Hoan women's tracking knowledge and its contribution to their husbands' hunting success. African Study Monographs Suppl. 26: 67-84. Page 4, 55, 73. Liebenberg, L. 1990. The Art of Tracking: The Origin of Science. David Philip, Cape Town.	Page 235, The !Kung San: Men, Women, and Work in a Foraging Society by Richard Borshay Lee
Ju/'hoansi	Botswana/Namibia	Africa		1	1		1	2	1								Page 78, Biesele, M. & Barclay, S. 2001. Ju/'Hoan women's tracking knowledge and its contrivution to their husbands' hunting success. African Study Monographs Suppl. 26: 67-84.
Baka	Cameroon	Africa	Tropical and subtropical moist broadleaf forests	0			1	2	1		1				3.3		Pages 207-221; Specific details can be seen on 207, 212, & 213, Reyes-García, V., Díaz-Reviriego, I., Duda, R., Fernández-Llamazares, Á., Gallois, S. 2020. “Hunting otherwise.” Human Nature 31: 203-221.	Reyes-García, V., Díaz-Reviriego, I., Duda, R., Fernández-Llamazares, Á., Gallois, S. 2020. “Hunting otherwise.” Human Nature 31: 203-221.
Aka	Congo	Africa	Tropical and subtropical moist broadleaf forests	3	1		1	2	1	1	1		1	1	6.58	12	Pages 81, 85, 89, 108, 116-118. Kitanishi K. Seasonal changes in the subsistence activities and food intake of the Aka hunter-gatherers in northeastern Congo. African Study Monographs. 1995;16(2):73-118.	Noss, A.J. & Hewlett, B.S. 2001. The contexts of female hunting in Central Africa. American Anthropologist 103(4): 1024-1040. Kitanishi, K. 1995. Seasonal changes in the subsistence activities and food intake of the Aka hunter-gatherers in northeastern Congo. African Study Monographs, 16(2): 73- 118.	Brightman, R. 1996. The sexual division of forgagin labor: biology, taboo and gender politics. comparative Studies in Society and History 38 (4): 687-729.
Bambote	Democratic Republic of the Congo	Africa	Tropical and subtropical grasslands, savannas, and shrublands	0			1	2	1	1	1		1				Pages 239-258, Terashima Hideaki. 1980. Hunting life of the Bambote: An anthropological study of hunter-gathers in a wooded savanna. Senri Ethnological Studies 6: 223-268.	Terashima Hideaki. 1980. Hunting life of the Bambote: An anthropological study of hunter-gathers in a wooded savanna. Senri Ethnological Studies 6: 223-268.
Efe	Ituri Forest	Africa		3	1		1	3	1				1				Page 77, 79, 80, Terashima, H. 1983. Mota and Other Hunting Activities of the Mbuti Archers: A Socio- Ecological Study of Subsistence Technology. African Study Monographs 3: 71-85; Page 278, Bailey, R.C. & Aunger, R. 1989. Net Hunters vs. Archers: Variation in Women's Subsistence Strategies in the Ituri Forest. Human Ecology 17(3): 273-297.	Page 695, Brightman, R. 1996. The sexual division of forgaging labor: biology, taboo and gender politics. Comparative Studies in Society and History 38 (4): 687-729.
Mbuti	Democratic Republic of the Congo	Africa	Tropical and subtropical moist broadleaf forests	0			1	3	1	1	1	1	1				Page 1030-1031 Noss, A.J. & Hewlett, B.S. 2001. The contexts of female hunting in Central Africa. American Anthropologist 103(4): 1024-1040. PAGE 141 Estioko-Griffin, A. & Griffin, P.B. 1981. Woman the Hunter: The Agta In, F. Dahlberg, Woman the Gatherer. New Haven: Yale University Press, pp. 121-151.	Page 702, Brightman, R. 1996. The sexual division of forgagin labor: biology, taboo and gender politics. Comparative Studies in Society and History 38 (4): 687-729. Wilkie, D., & Curran, B. (1991). Why Do Mbuti Hunters Use Nets? Ungulate Hunting Efficiency of Archers and Net-Hunters in the Ituri Rain Forest. American Anthropologist, 93(3), new series, 680-689. Terashima, H. 1983. Mota and other h…
Sua (Tswa)	Ituri Forest	Africa		1	1		1	2	1								Page 290 Bailey, R.C. & Aunger, R. 1989. Net Hunters vs. Archers: Variation in Women's Subsistence Strategies in the Ituri Forest. Human Ecology 17(3): 273-297.
Kikuyu	Kenya	Africa			1		0											Fedders A, Salvadori C. Peoples and Cultures of Kenya. Nairobi: Transafrica; 1988. Nyamanga P. The Kikuyu Community of Kenya.
Hadza	Tanzania	Africa	tropical and subtropical grasslands, savannas, and shrublands	0			1	1	0		1			1	4.1		Pages 118, 130, & 269. Marlowe, Frank. The Hadza: hunter-gatherers of Tanzania. Vol. 3. Univ of California Press, 2010.
Bakola	Southern Cameroon	Africa		3	1	1	1	4	1	1	1	1	1				Page 1027 Noss, A.J. & Hewlett, B.S. 2001. The contexts of female hunting in Central Africa. American Anthropologist 103(4): 1024-1040.	Ngima, M., Godefroy. 2006. Perceptions of hunting, gathering and fishing techniques of the Bakola of the coastal region, southern Cameroon. African Study Monographs 33: 49-70
Bofi	Southwestern Central African Republic	Africa					1	1	1		1		1		7		Page 150-151, 155, Lupa, K.D. & Schmitt, D.N. 2002. Upper Paleolithic net-hunting, small prey exploitation, and women’s work effort: a view from the ethnographic and ethnoarchaeological record of the Congo Basin. Journal of Archaeological Method and Theory 9(2): 147-179.
Ainu	Japan	Asia	Temperate broadleaf and mixed forests	2			1	3	1			1					Pages 36, 44, 45, 49-50 Watanabe, H. 1964. The Ainu: A study of ecology and the system of social solidarity between man and nature in relation to group structure. Journal of the Faculty of Science, Section V. Anthropology, Volume II, Part 6.	Goodman, M. J., Griffin, P. B., Estioko-Griffin, A. A., Grove, J. S. 1985. The compatibility of hunting and mothering among the Agta hunter-gatherers of the Philippines. Sex Roles 12: 1199-1209. Page 705, Brightman, R. 1996. The sexual division of forgagin labor: biology, taboo and gender politics. comparative Studies in Society and History 38 (4): 687-729.
Batek De'	Malay penninsula	Asia	tropical rainforest				1	1	1		1			1			Page 9, Endicott, K. 1979. The hunting methods of the Batek negritos of Malaysia. Canberra Anthropology 2: 7-22. Page 35, Endicott K. The economy of the Batek of Malaysia: Annual and historical perspectives. Research in Economic Anthropology. 1984;6:29-52.	Endicott, K. (1984). The economy of the Batek of Malaysia: annual and historical perspectives. Research in Economic Anthropology, 6, 29-52.
Jahai	Malay penninsula	Asia	tropical rainforest				0											Van Der Sluys C. Use and trade of rattan by the Jahai in Hulu Perak, Malaysia. Akademika. 1996;48:63-83
Tamang	rural Nepal	Asia		3	1		0											Panter-Brick C. Motherhood and subsistence work: The Tamang of rural Nepal. Hum Ecol. 1989;17(2):205-28.
Maniq	Thailand	Asia		3	1	0	0											Goodman, M. J., Griffin, P.B., Estioko-Griffin, A.A., & Grove, J.S. 1985. The compatibility of hunting and mothering among the Agta hunter-gatherers of the Philippines. Sex Roles 12(11-12): 1199-1209. Brightman, R. 1996. The sexual division of forgaging labor: biology, taboo and gender politics. Comparative Studies in Society and History 38 (4): 687-729.
Agta (Cagayan)	Malesia	Oceania	tropical and subtropical moist forests	3			1	3	1		1	1		1	6.15	8	Every page: Estioko-Griffin, A. & Griffin, P.B. 1981. Woman the Hunter: The Agta In, F. Dahlberg, Woman the Gatherer. New Haven: Yale University Press, pp. 121-151.	Goodman, M. J., Griffin, P. B., Estioko-Griffin, A. A., Grove, J. S. 1985. The compatibility of hunting and mothering among the Agta hunter-gatherers of the Philippines. Sex Roles 12: 1199-1209.
Ayta (Pinatubo)	Malesia	Oceania	Tropical and subtropical moist broadleaf forests	0			1	3	1								Pages: 262-3 Fox, R.B. 1952. The Pinatubo negritos: Their useful plants and material culture. The Philippine Journal of Science. 81(3-4): 173-391.	Goodman, M. J., Griffin, P.B., Estioko-Griffin, A.A., & Grove, J.S. 1985. The compatibility of hunting and mothering among the Agta hunter-gatherers of the Philippines. Sex Roles 12(11-12): 1199-1209. Brightman, R. 1996. The sexual division of forgagin labor: biology, taboo and gender politics. comparative Studies in Society and History 38 (4): 687-729.
Punan	Malesia	Oceania	Tropical/Subtropical moist forest	0			0											Pages 43-46, Kusmartono, V. P. R. (2006). Agta and Punan: Surviving Hunter-Gatherers in Southeast Asia. AMERTA, 24(1), 42-46.Ryes-Garcia V, Pyhala A. Hunter-Gatherers in a Changing World. London: Springer Nature Publishing; 2017.
Ganij/Gainj	New Guinea	Oceania		1	1		1	1			1		1				Page 330, 326; Johnson, P.L. 1981 When dying is better than living: Female suicide among the Gainj of Papua New Guinea. Ethnology 20(4): 325-334
Wopkaimin	New Guinea	Oceania	Diverse rainforrests	1	1	1	1	2	1	1	1						Page 294; Hyndman, D.C. 1984. Hunting and the Classification of Game Animals among the Wopkaimin. Oceania 54(4): 289-309.	Hyndman, D.C. 1984. Hunting and the Classification of Game Animals among the Wopkaimin. Oceania 54(4): 289-309.
Batak	Philippines	Oceania					1	1									Page 705; Brightman, R. 1996. The sexual division of forgaging labor: biology, taboo and gender politics. Comparative Studies in Society and History 38 (4): 687-729.	Brightman, R. 1996. The sexual division of forgaging labor: biology, taboo and gender politics. Comparative Studies in Society and History 38 (4): 687-729.
Adnjamatana	Australia	Australia	Flinders Ranges		1		1	1	1		1		1				All pages, Mountford, C.P., and Harvey, A. 1941. Women of the Adnjamatana Tribe of the Northern Flinders Ranges, South Australia. Oceania 12(2): 155-162.
Alyawara/Alyawarre	Australia	Australia	deserts and xeric shrublands	0			1	1									Page 157 Devitt, J. (1988). Contemporary Aboriginal women and subsistence in remote, arid Australia. Ph.D. dissertation, University of Queensland.
Gunwinygu	Australia	Australia	tropical and subtropical grasslands, savannas, and shrublands	0	1		0											Page 1; Gunwinggu. DICE: Database for Indigenous Cultural Evolution. In: Missouri Uo, editor. December 5, 2021 ed2015
Kaiadilt	Australia	Australia	Tropical/subtropical grasslands and savannas	2			0											All pages Memmott P, Robins R, Stock E. What exactly is a fish trap? Methodological issues for the study of Aboriginal intertidal rock wall fish traps, Wellesley Island region, Gulf of Carpentaria, Australia. In: Conolly J, Campbell M, editors. Comoparative Island Archaeologies. Oxford: BAR Publishing; 2008. p. 47-67.
Karajarri	Australia	Australia	Tropical/subtropical grasslands and savannas	0			0				1							Willing T. Tukujana Nganyiurrukura Ngurra: All of Us Looking after Country Together. Broome: Karajarri Traditional Lands Association; 2014.
Kaurareg	Australia	Australia	tropical and subtropical grasslands, savannas, and shrublands	2			0											Pages 351-366, Southon, M., Kaurareg Tribal Elders. 2014. The Sea of Waubin: The Kaurareg and Their Marine Environment. Sydney, AUS: Sydney University Press. Boore, R. P. 2004. & Page 211 McNiven, I. J. (2011). Torres Strait Islanders: the 9000-year history of a maritime people. The Torres Strait Islands, 210-19.Southon, M., Kaurareg Tribal Elders. 2014. The Sea of Waubin: The Kaurareg and Their …
Lardil	Australia	Australia	Tropical/subtropical grasslands and savannas	2			1	1									Page 56, Memmott, Paul, Richard Robins, and Errol Stock. "What exactly is a fish trap? Methodological issues for the study of Aboriginal intertidal rock wall fish traps, Wellesley Islands region, Gulf of Carpentaria, Australia." Comparative island archaeologies (2008): 47-67.
Larrakia	Australia	Australia	tropical and subtropical grasslands, savannas, and shrublands	2	1		0											Page 7, Day, W. B. 2012. Aborginal people of Darwin: The longgrass people.
Tasmania	Australia	Australia		1	1	1	1	4	1				1- carried/swam back with seals				Page 705: Brightman, R. 1996. The sexual division of foraging labor: biology, taboo and gender politics. Comparative Studies in Society and History 38 (4): 687-729. Also pages 305, 310-312, Bowdler, S. 1979 Hunter Hill, Hunter Island. Unpublished PhD thesis, Australian National University, Canberra.
Tiwi	Australia	Australia	tropical and subtropical grasslands, savannas, and shrublands	0		1	1	1	1								Pages 152-153 Goodale, J.C. 1971. Tiwi Wives: A Study of the Women of Melville Island, North Australia. Seattle: University of Washington Press	Hart, C. W. M., Pilling, A. R., Goodall, J. C. 1988. The Tiwi of North Australia, 3rd Edition. New York: Holt, Rinehart & Winston; Tiwi wives J. Goodale
Worrorra	Australia	Australia	Tropical/subtropical grasslands and savannas	0			1	1	1								Page 3, Clendon, M. 2014. Worrorra. University of Adelaide Press
Walbiri	Central Australia	Australia	deserts and xeric shrublands	0	1		1	1	0					1- of small rabbits the women hunted			Page 292, 297, Sweeny, G. 1947. Food supplies of a desert tribe. Oceania 17(4): 289-299. Page 5, Hiatt, B. (1970). Woman the Gatherer. In F. Gale (Ed.), Woman's Role in Aboriginal Society. Australian Aboriginal Studies, No 36. Canberra: Australian Institute of Aboriginal Studies., pp. 4-15. Page 92, Meggitt, M. 1962. Desert People: a study of the Walbiri aborigines of Central Australia. Chicago, …	Page 92, Meggitt, M. 1962. Desert People: a study of the Walbiri aborigines of Central Australia. Chicago, University of Chicago Press; O'Dea, K. (1991). Traditional diet and food preferences of Australian Aboriginal hunter-gatherers. Philosophical Transactions of the Royal Society of London. Series B: Biological Sciences, 334(1270), 233-241.							Tonkinson, R. 1978 The Mardudjara Aborigines: living in the Dreamtime. Sydney: Holt, Rinehart & Winston
Torres Strait Islanders	Meriam Islands, N. GBR	Australia	tropical	2		1	1	2	1		1						Pages 448-450 Bird, R.B. 2007. Fishing and the sexual division of labor among the Meriam. American Anthropologist 109(3): 442-451.
Mardudjara	Western Australia	Australia	Desert and xeric shrublands	0			1	1	1		1						Page 35, Tonkinson, R. 1978. The Mardudjara aborigines : living the dream in Australia's desert. New York : Holt, Rinehart and Winston	O'Dea, K. (1991). Traditional diet and food preferences of Australian Aboriginal hunter-gatherers. Philosophical Transactions of the Royal Society of London. Series B: Biological Sciences, 334(1270), 233-241.
Martu	Western Australia	Australia	Desert				1	3	1		1				3.17		All pages, Bliege Bird, R. & Bird, D.W. 2008. Why women hunt: Risk and contemporary foraging in a Wester Desert Aboriginal community. Current Anthropology 49(4): 655-693	Bliege Bird, R., & Bird, D. (2008). Why Women Hunt: Risk and Contemporary Foraging in a Western Desert Aboriginal Community. Current Anthropology, 49(4), 655-693. doi:10.1086/587700
Iñupiaq	Barrow, Canada	North America					1	3	1				1	1			All pages, Bodenehorn, B. 1990. "I'm Not the Great Hunter, My Wife Is": Iñupiat and anthropological models of gender. Études Inuit Studies 14 (1/2): 55-74.	Bodenhorn, B. (1990). " I'm Not the Great Hunter, My Wife Is": Iñupiat and anthropological models of gender. Études/Inuit/Studies, 55-74.
Belcher Island Eskimo	Eastern Arctic	North America	Subartic	1,2			1	3	1					1			Page 13, Guemple, L. 1986. Men and women, husbands and wives: The role of gender in traditional Inuit society. Etudes Inuit Studies 10 (1/2): 9-24.	Guemple, L. (1986). Men and Women, Husbands and Wives: The Role of Gender in Traditional Inuit Society. Études/Inuit/Studies, 10(1/2), 9-24. Retrieved February 27, 2020, from www.jstor.org/stable/42869538 Brightman, R. 1996. The sexual division of forgagin labor: biology, taboo and gender politics. comparative Studies in Society and History 38 (4): 687-729.
Inuit	eastern Arctic	North America	Boreal forests/Taiga	2		1	1	1	1								Page 3, Giffen, N. 1930. The Roles of Men and Women in Eskimo Culture. Chicago: University of Chicago Press.	Guemple, L. 1986. Men and women, husband and wives: the role of gender in traditional inuit society. On The Border of Genders 10: 9-24.	Brightman, R. 1996. The sexual division of forgagin labor: biology, taboo and gender politics. comparative Studies in Society and History 38 (4): 687-729.
Kalaallit	Greenland	North America	Ice	2		1	1	1									Pages 33-34, 220 Issenman, B.K. 1997. Sinews of Survival: The Living Legacy of Inuit Clothing. Vancouver: Univ. of British Columbia Press.
Northern Ojibwa	Lake Superior	North America		3		1	1	3	1					1- butchured moose			Page 46, 89 Child, B.J. 2012. Holding Our World Together: Ojibwe Women and the Survival of Community	Ohmagari, K., Berkes, F. 1997. Transmission of indeigenous knowledge and bush skills among western james bay Cree women of subartic Canada. Human Ecology, 25(2):197-222
Missinippi Cree	Manitoba	North America		1			1	3	1		1						Page 692, 699 Brightman, R. 1996. The sexual division of forgaging labor: biology, taboo and gender politics. Comparative Studies in Society and History 38 (4): 687-729.	Brightman, R. 1996. The sexual division of forgagin labor: biology, taboo and gender politics. comparative Studies in Society and History 38 (4): 687-729.
Central Eskimo	Northeast America	North America	Subartic				1	3	1	1	1		1	1			Pages 127, 129, 133, 134, 146, 150; Jenness, D. 1923. The Life of the Copper Eskimos. Ottawa: F.A. Acland. (Also, 2015. Oxford University Press.)	Boas, F. 1888. The Central Eskimo in 6th Annual Report of the Bureau of American Ethnology, 1884-1885. Washington, D. C, Smithsonian Institution: 399-669.
Rainy RIver Ojibwe	Northeastern USA	North America	temperate broadleaf and mixed forests	1		1	1		1	1			1	1			Pages 238; 243-44 Buffalohead, P.K. 1983. Farmers warriors traders: a fresh look at Ojibway women. Minnesota History 48(6): 236-244.	Buffalohead, P.K. 1983. Farmers warriors traders: a fresh look at Ojibway women. Minnesota History 48(6): 236-244.
Nootka	Pacific Northweat Coast in Canada	North America					1	3		1							Page 31, Morris, B. 1995. Hunting and the gnostic vision. The Society of Malawi Journal 48(2): 26-46. Page 124, 127-8, Norton, H.H. 1985. WOMEN AND RESOURCES OF THE NORTHWEST COAST: DOCUMENTATION FROM THE 18TH AND EARLY 19TH CENTURIES. PhD Dissertation, University of Washington. Page 39, Drucker, P. 1951. The Northern and Central Nootkan Tribes. SMITHSONIAN INSTITUTION BUREAU OF AMERICAN ETHNOLOG…
Mascalero Apache	Southwest United States	North America		1	1		1	3	1					1			Page 29, Flannery, R. 1932. The position of women among the Mescalero Apache. Primitive Man 5(2/3): 26-32. Page 705 Brightman, R. 1996. The sexual division of forgaging labor: biology, taboo and gender politics. Comparative Studies in Society and History 38 (4): 687-729.	Brightman, R. 1996. The sexual division of forgagin labor: biology, taboo and gender politics. comparative Studies in Society and History 38 (4): 687-729.	White, N. G. 1985 Sex differences in Australian Aboriginal subsistence: possible implications for the biology of huntergatherers. In Human sexual dimorphism (ed. J. Ghesquierre, R. D. Martin & F. Newcombe), pp. 323-361. London: Taylor & Francis.					Books to find:
Gosiute	Southwestern USA	North America	deserts and xeric shrublands	0			1	1	1	1	1						Page 138-139, Steward, J. 1997. Basin-Plateau Aboriginal Sociopolitical Groups. Salt Lake City: University of Utah Press. Steward, Julian Haynes. 1938. "Basin-plateau aboriginal sociopolitical groups." Bureau of American Ethnology Bulletin. 120:1–346.
Maidu	SOuthwestern USA	North America	Temperate Conifer forests	0			1	1									Page 135, Hampton, A. 2016. Between Rock Cairns And Charm Stones: An Examination Of Women's Access To Healing Roles In California Hunter-Gatherer Groups. Thesis, Florida Atlantic University. Pages 38, 39 Faye, P.L. 1923. Nothes on the Southern Maidu. Coyote Press. Page 403, Kroeber, A.L. 1925. Handbook of the Indians of California. Bureau of American Ethnology, Bulletin 78.
Mono Lake Northern Paiute	Southwestern USA	North America	deserts and xeric shrublands	0		1	1										Page 161, Lubinski PM. The communal pronghorn hunt: A review of the ethnographic and archaeological evidence. Journal of California and Great Basin Anthropology. 1999;21(2):158-81.
Tolowa	Southwestern USA	North America	Temperate Conifer forests	2	1	1	0						1	1				Collins J. Understanding Tolowa Histories: Western Hegemonies and Native American Responses. United Kingdom: Taylor & Francis Publishing; 2014.
Tongva	Southwestern USA	North America	Mediterranean forests, woodlands, scrub	2	1	0	0											Page 8, Welch, R. (2006). A Brief History of The Tongva Tribe. & Page 246 Reddy, S. N., Lev-Tov, J., Van Galder, S., & Ciolek-Torello, R. (2015). Fish Tales from the Ballona: The Role of Fish Along the Mainland Coast of Southern California. Journal of California and Great Basin Anthropology, 237-255. Lahn, J. 2006. Women's Gift-Fish and Sociality in the Torres Strait, Australia. Oceania 76(3): 29…
Basin-Plateau		North America		3	1		1	1	1								Page 38, 44, 138; Steward, Julian Haynes. 1938. "Basin-plateau aboriginal sociopolitical groups." Bureau of American Ethnology Bulletin. 120:1–346.	WHITE, I.M. 1970. Aboriginal women's status: a paradox resolved. In F. Gale (ed.), Women's Role in Aboriginal society. Australian Institute of Aboriginal Studies, Canberra:21-9.
Fish Lake Valley North Paiute		North America					1	1	1	1							Page 44, 70; Steward, J. 1997. Basin-Plateau Aboriginal Sociopolitical Groups. Salt Lake City: University of Utah Press.	Steward, J. 1997. Basin-Plateau Aboriginal Sociopolitical Groups. Salt Lake City: University of Utah Press.
Iroquois	Northeastern USA	North America				1	1		1	1							Page 157, Brown, J.K. 1970. Economic organization and the position of women among the Iroquois. Ethnohistory 17(3/4): 151-167.	Brown, J.K. 1970. Economic organization and the position of women among the Iroquois. Ethnohistory 17(3/4): 151-167.
Cree	James Bay (Ontario/Quebec)	North America	sub arctic	1		1	1	1	1		1			1, responsible for prep, light fire and cook			Pages 13, 36, 53-55. Flannery, R., Long, J. S., & Peers, L. L. (1995). Ellen Smallboy: Glimpses of a Cree woman's life (Vol. 4). McGill-Queen's Press-MQUP.	Flannery, R., Long, J. S., & Peers, L. L. (1995). Ellen Smallboy: Glimpses of a Cree woman's life (Vol. 4). McGill-Queen's Press-MQUP.	Brightman, R. 1996. The sexual division of forgagin labor: biology, taboo and gender politics. comparative Studies in Society and History 38 (4): 687-729.
Tsimane	Bolivia	South America					1	1	0	1		1					Page 233, Medinaceli, A. & Quinlan, R.J. 2018. Firearms effects on Tsimane’ hunting and traditional knowledge in Bolivian Amazonia. Ethnobiology Letters 9(2): 230-242.	Medinaceli, A. & Quinlan, R.J. 2018. Firearms effects on Tsimane’ hunting and traditional knowledge in Bolivian Amazonia. Ethnobiology Letters 9(2): 230-242.
Northern Ache	Eastern Paraguay	South America	tropical and subtropical moist broadleaf forests	1			1	1	0		0		1	1	6.15		Page 55, Gurven, M. & Hill, K. 2009. Why do men hunt? A reevaluation of “man the hunter” and the sexual division of labor. Current Anthropology 50(1): 51-74.	Hurtado, A.M., Hawkes, K., Hill, K., & Kaplan, H. 1985. Female subsistence strategies among Ache hunter-gatherers of Eastern Paraguay. Human Ecology 13(1): 1-28.
Matses	Peruvian Amazon	South America	tropical rainforest	1			1	3	1		1	1	1				All pages, Romanoff, S. 1983 Women as hunters among the Matses of the Peruvian Amazon. Human Ecology 11(3): 339-343.	Romanoff, S. 1983. Women as hunters among the Matses of the Peruvian Amazon. Human Ecology 11(3): 339-343.
Savanna Pumé	SW Venezuela	South America	savanna wetlands	3	1	0	0											Pages 144-146; Hilton, C. E., & Greaves, R. D. (2008). Seasonality and sex differences in travel distance and resource transport in Venezuelan foragers. Current Anthropology, 49(1), 144-153.
Hiwi	SW Venezuelan Llanos	South America	neotropical savanna				1			1					1.776		Page 55, Gurven, M. & Hill, K. 2009. Why do men hunt? A reevaluation of “man the hunter” and the sexual division of labor. Current Anthropology 50(1): 51-74.	Gurven, M. & Hill, K. 2009. Why do men hunt? A reevaluation of “man the hunter” and the sexual division of labor. Current Anthropology 50(1): 51-74.	Hurtado, A., & Hill, K. (1990). Seasonality in a Foraging Society: Variation in Diet, Work Effort, Fertility, and Sexual Division of Labor among the Hiwi of Venezuela. Journal of Anthropological Research, 46(3), 293-346. Retrieved February 20, 2020, from www.jstor.org/stable/3630428
Yamana	southern archipelago	South America	Tropical/ ocean	2	1	1	1			1							Pages 181-187, 217, 224, 231, 232, 251, 252-263, 274-5, 1129, 1168, 1193, Gusinde, M. 1961. The Yamana; the life and thought of the water nomads of Cape Horn. New Haven, Human Relations Area Files. Page 304, Azorin, M.B., Huerta, R.P., & Mansur, M.E. 2016. Plentiful scarcity: plant use among Fuegian hunter-gatherers. In K. Hardy & L.K. Martens, Wild Harvest: Plants in the Hominin and Pre-Agrarian…	Gusinde, M. 1986 [1937]. Los indios de Tierra del Fuego. Tomo II: Los Yamana. Buenos Aires: Centro argentino de etnología americana, Consejo Nacional de Investigaciones Científicas y Técnicas,. (originally published as Die Feuerland Indianer. Band II: Die Yamana. Mödling bei Wien: Anthropos)
